# Supplementary material for: Improving Diffusion in Collagen Hydrogels for 3D Culture of Rat Cardiac or Dermal Fibroblasts via Magnetically Actuated Vibrating Microparts
Source: Gels. 2026 Mar 10;12(3):225. doi: 10.3390/gels12030225 (PMC13025819; doi:10.3390/gels12030225)
Supplement: Supplementary file 1 [file gels-12-00225-s001.zip]

Archive with 4 entries (3 files):
- gels-4092626-supplementary/
- gels-4092626-supplementary/Video SIv1-sweepingDevice.mp4
- gels-4092626-supplementary/Video SIv2-ParticleSwaying.mp4
- gels-4092626-supplementary/Video SIv3-pistonDevice.mp4
